# Supplementary material for: Spatial–temporal trends of COVID-19 infection and mortality in Sudan
Source: Sci Rep. 2022 Oct 7;12:16822. doi: 10.1038/s41598-022-21137-z (PMC9540272; doi:10.1038/s41598-022-21137-z)
Supplement: Supplementary file 1 — Supplementary Information. [file 41598_2022_21137_MOESM1_ESM.xlsx]

## Sheet: infection
state	LAT	LON	maytwenty	Juntwenty	Jultwenty	Augtwenty	Septtwenty	Octtwenty	Novtwenty	Dectwenty	Jantone	Febtone	Martone	Cumulative	Pop2016	pop2020	Prev/million	Prev/Thousand
Blue Nile	11.586	34.1532	8	19	2	0	1	0	5	10	3	1	0	49	1049366	1.17649e+06	41.6493	0.0416493
Central Darfur	14.3783	24.9042	4	1	4	0	0	0	0	0	1	0	0	10	708246	794046	12.5937	0.0125937
Eastern Darfur	11.301	26.187	12	7	0	0	0	0	0	2	6	2	1	30	1345498	1.5085e+06	19.8873	0.0198873
El Gezira	14.9394	33.434	332	555	154	24	13	10	296	187	441	109	231	2352	2324444	2.60604e+06	902.52	0.90252
Gedaref	14.017	35.391	152	93	13	4	8	1	24	123	188	22	16	644	2011614	2.25531e+06	285.548	0.285548
Kassala	15.4581	36.404	48	72	97	12	2	10	18	26	52	22	18	377	2360083	2.64599e+06	142.48	0.14248
Khartoum	15.5007	32.5599	3509	3001	1287	1099	360	125	3663	4164	2233	669	1145	21255	7385158	8.27983e+06	2567.08	2.56708
Northern	18.4449	30.1589	12	76	150	87	12	1	20	39	106	18	21	542	887011	994467	545.015	0.545015
Northern Darfur	15.7662	24.9042	68	85	3	1	1	1	5	4	24	10	50	252	2280885	2.5572e+06	98.5452	0.0985452
Northern Kordofan	14.2204	27.9366	135	43	15	1	8	5	7	37	54	6	7	318	3140177	3.52059e+06	90.3257	0.0903257
Red Sea	19.4556	35.2148	9	152	103	71	45	1	77	102	27	29	124	740	1445353	1.62045e+06	456.663	0.456663
River Nile	17.1648	33.8156	14	148	208	36	6	1	58	77	81	25	10	664	1429513	1.60269e+06	414.303	0.414303
Sennar	13.5675	33.5672	96	75	10	0	3	5	26	41	147	23	27	453	1777982	1.99337e+06	227.253	0.227253
Southern Darfur	11.6489	24.9042	34	3	0	0	1	0	9	8	52	2	10	119	2544217	2.85243e+06	41.7188	0.0417188
Southern Kordofan	11.199	29.4179	5	7	2	0	1	1	4	4	2	2	1	29	991948	1.11212e+06	26.0764	0.0260764
Western Darfur	12.8464	23.0012	27	6	1	0	1	2	2	7	8	2	6	62	558342	625982	99.0444	0.0990444
Western Kordofan	11.7188	28.338	9	42	19	0	0	0	2	16	55	9	0	152	558342	625982	242.819	0.242819
White Nile	13.2404	32.5373	50	101	25	5	0	2	22	16	129	4	16	370	2324444	2.60604e+06	141.978	0.141978
commulative			4524	4486	2093	1340	927	165	4238	4863	3609	67	1683	27995

## Sheet: mortality
state	LAT	LON	maytwenty	Juntwenty	Jultwenty	Augtwenty	Septtwenty	Octtwenty	Novtwenty	Dectwenty	Jantone	Febtone	Martone	Cumulative	Pop2016	pop2020	Prev/million	Prev/Thousand
Blue Nile	11.586	34.1532	1	0	0	0	0	0	0	2	0	0	0	3	1049366	1.17649e+06	2.54996	0.00254996
Central Darfur	14.3783	24.9042	2	1	0	0	0	0	0	0	0	0	0	3	708246	794046	3.77812	0.00377812
Eastern Darfur	11.301	26.187	2	2	1	0	0	0	0	0	0	0	0	5	1345498	1.5085e+06	3.31456	0.00331456
El Gezira	14.9394	33.434	56	78	33	10	3	1	3	8	68	22	44	326	2324444	2.60604e+06	125.094	0.125094
Gedaref	14.017	35.391	13	6	6	0	1	0	2	4	7	6	4	49	2011614	2.25531e+06	21.7265	0.0217265
Kassala	15.4581	36.404	2	9	20	7	0	0	0	4	0	4	0	46	2360083	2.64599e+06	17.3848	0.0173848
Khartoum	15.5007	32.5599	167	115	29	15	2	0	84	164	110	15	100	801	7385158	8.27983e+06	96.7411	0.0967411
Northern	18.4449	30.1589	4	6	7	13	3	0	0	0	1	6	3	43	887011	994467	43.2392	0.0432392
Northern Darfur	15.7662	24.9042	23	19	3	0	0	0	0	1	1	1	6	54	2280885	2.5572e+06	21.1168	0.0211168
Northern Kordofan	14.2204	27.9366	12	7	0	3	0	0	0	2	0	0	0	24	3140177	3.52059e+06	6.81704	0.00681704
Red Sea	19.4556	35.2148	0	33	17	14	5	0	0	3	0	4	4	80	1445353	1.62045e+06	49.369	0.049369
River Nile	17.1648	33.8156	1	12	24	5	1	0	2	0	0	14	9	68	1429513	1.60269e+06	42.4287	0.0424287
Sennar	13.5675	33.5672	2	11	4	0	0	0	0	1	2	5	7	32	1777982	1.99337e+06	16.0532	0.0160532
Southern Darfur	11.6489	24.9042	1	0	0	0	0	0	0	0	0	0	0	1	2544217	2.85243e+06	0.350578	0.000350578
Southern Kordofan	11.199	29.4179	1	1	0	0	0	0	0	0	0	0	0	2	991948	1.11212e+06	1.79837	0.00179837
Western Darfur	12.8464	23.0012	2	0	0	0	0	0	0	0	0	0	0	2	558342	625982	3.19498	0.00319498
Western Kordofan	11.7188	28.338	0	0	1	0	0	0	0	0	0	0	0	1	558342	625982	1.59749	0.00159749
White Nile	13.2404	32.5373	6	1	1	2	0	0	3	3	2	3	4	25	2324444	2.60604e+06	9.59311	0.00959311
commulative			295	301	146	69	15	1	94	192	191	80	181	1565

## Sheet: may 2020
Infection	1	2	3	4	5	6	7	8	9	10	11	12	13	14	15	16	17	18	19	20	21	22	23	24	25	26	27	28	29	30	31	commulative
Blue Nile														3							2	1	2									8	8
Central Darfur											1					1										1			1			4	4
Eastern Darfur														3						3				3		3						12	12
El Gezira	3			2	1	3	6	6			9	21	22	6	11	15	3			27	26	18	30	1	33	7	16		34	22	10	332	332
Gedaref	1	1		3	3	4	5	5	5		12	8	2	10	7	8	7			10	7	2	6		4	16	5		12	3	6	152	152
Kassala								1			5			7		4	13			3	1	1		2					3		8	48	48
Khartoum	71	47		74	86	60	55	140	42		100	104	120	120	235	280	99			345	194	209	124	142	108	145	128		197	171	113	3509	3509
Northern						2	2	1								1	5										1					12	12
Northern Darfur	1	2					1		1						5	2				4		1	11			4	20		9	7		68	68
Northern Kordofan	7			7	8		1	14	4		20		5		11	10				7		8	7		11	3				11	1	135	135
Red Sea											1						3			2	1	1									1	9	9
River Nile	2							2			1					2										1	1			5		14	14
Sennar	6	2			2	4	6				7	1	6		10		6			1	3	1	11		8	7			10		5	96	96
Southern Darfur		4						11			1		2		5		1					3		5		1			1			34	34
Southern Kordofan									1							2									2							5	5
Western Darfur		1					2				2				10							5				4			1		2	27	27
Western Kordofan		2						1							1							2	1			1			1			9	9
White Nile						1					2				4					2	1	4		3	4	7	4		10	7	1	50	50
commulative	91	59	0	86	100	74	78	181	53	0	161	134	157	149	299	325	137	0	0	404	235	256	192	156	170	200	175	0	279	226	147	4524	4524
Mortality				0
Blue Nile																					1											1	1
Central Darfur													1																1			2	2
Eastern Darfur																											2					2	2
El Gezira	2				1				3		2	1			2		2			3	3	2	6		6	4	7		7	1	4	56	56
Gedaref		1						1					3		1					2	1		1				1				2	13	13
Kassala																1						1										2	2
Khartoum					1	3	3	4	2		1	4	5	1	3	2	3			5	5	6	5	44	6	6	11		20	22	5	167	167
Northern						1										1											2					4	4
Northern Darfur		1											1		1	1							6				13					23	23
Northern Kordofan					2			2													6		1								1	12	12
Red Sea																																0	0
River Nile																	1															1	1
Sennar												1																	1			2	2
Southern Darfur																								1								1	1
Southern Kordofan																														1		1	1
Western Darfur															1												1					2	2
Western Kordofan																																0	0
White Nile											1					1									2	1	1					6	6
commulative	2	2	0	0	4	4	3	7	5	0	4	6	10	1	8	6	6	0	0	10	16	9	19	45	14	11	38	0	29	24	12	295	295

## Sheet: june 2020
Infection	1	2	3	4	5	6	7	8	9	10	11	12	13	14	15	16	17	18	19	20	21	22	23	24	25	26	27	28	29	30	commulative
Blue Nile		3		4							2			3			2	2	2					1							19	19
Central Darfur																	1														1	1
Eastern Darfur		2				3											1											1			7	7
El Gezira	33	20	20	41	15	16	22	19	19	35	24	21	19	9	30	23	21	7	35	27		19	17	8	17		18	6	10	4	555	555
Gedaref		9	1	2	5		3	4	4	1	3	10	8		9	7	2	7		3		7	1		2		3	2			93	93
Kassala	4			1			1	5			3	1				10			7	2			6	13					9	10	72	72
Khartoum	98	137	167	91	166	132	142	88	120	67	66	150	165	240	232	222	32	107	39	36	89	52	38	117	17		25	92	30	44	3001	3001
Northern		5					2				4		4	5			8	5	1	1			14	7				6	14		76	76
Northern Darfur				8		9		10		11		11		13	4	4				5	4			1				5			85	85
Northern Kordofan		1	3		3		1		1					10			3	9		3				9							43	43
Red Sea	2		5	4	6		10	17		17	6		11						30	9		9	2	3	7	6			4	4	152	152
River Nile		2	1		8		2	4			14	4	2	12		19	1	15		7			10	10	9		2			26	148	148
Sennar		3	6		6					16		6		7		2	3	6	4	1		8		1	3			3			75	75
Southern Darfur						1									2																3	3
Southern Kordofan									1					1			2	1						2							7	7
Western Darfur										2										2								1	1		6	6
Western Kordofan		1	2		1		1		2		1	1	1				10	2					7				3	10			42	42
White Nile		6	10		5		1	8	1		5	9	5	6	3	4	14	3		2			5	2	2		1	2	5	2	101	101
commulative	137	189	215	151	215	161	185	155	148	149	128	213	215	306	280	291	100	164	118	98	93	95	100	174	57	6	52	128	73	90	4486	4486
Mortality																															0
Blue Nile																															0	0
Central Darfur																		1													1	1
Eastern Darfur								2																							2	2
El Gezira	1	1	2	2	2		2	2	4	7	2	5	5	2	2	2	4	4	3	3	6	3	1	3	1	1	2	3	1	2	78	78
Gedaref							1				1				2			1									1				6	6
Kassala	1							1		1	1	1			1									1				1	1		9	9
Khartoum	6	5	12	5	5	9	11	7	4	7	9	4	2	2	1	4	2	2	2	2	1	2		5	2	2		1	1		115	115
Northern			2											1		2							1								6	6
Northern Darfur				7		1					1				3	3				2		1		1							19	19
Northern Kordofan		1			2		1		1										1							1					7	7
Red Sea	0		1		2		1		3	4			2			1			5	1		2	1	1		2			7		33	33
River Nile			1			2										7	1								1						12	12
Sennar			1		1	1				1		2		1	1									2		1					11	11
Southern Darfur																															0	0
Southern Kordofan																			1												1	1
Western Darfur																															0	0
Western Kordofan																			0												0	0
White Nile																										1					1	1
commulative	8	7	19	14	12	13	16	12	12	20	14	12	9	6	10	19	7	8	12	8	7	8	3	13	4	8	3	5	10	2	301	301

## Sheet: July 2020
Infection	1	2	3	4	5	6	7	8	9	10	11	12	13	14	15	16	17	18	19	20	21	22	23	24	25	26	27	28	29	30	31	commulative
Blue Nile						2																										2	2
Central Darfur	3					1																										4	4
Eastern Darfur																																0	0
El Gezira	4	9		8	12	4	7	9	24	5	7	5	2		3	8					13	10	1	3	2		7	2	2		7	154	154
Gedaref		1		1				3			1										1	5			1							13	13
Kassala	7								22	4			9	5	1	9					14		8						1		17	97	97
Khartoum	7	46	83	45	59	45	27	34	10	61	90	29	72	48	46	135					86	48	50	30	34		64	43	62		33	1287	1287
Northern	4			15	10		10			11		10				11					9	20		16				17			17	150	150
Northern Darfur	2						1																									3	3
Northern Kordofan		2	2			3								6								2										15	15
Red Sea	8		2	3		6			11	1	13	3			13	4					12		6	1				10			10	103	103
River Nile		16	16	22	2	12				27	1	25		20								24		21	2			11			9	208	208
Sennar		1	6								1											1					1					10	10
Southern Darfur																																0	0
Southern Kordofan		1	1																													2	2
Western Darfur					1																											1	1
Western Kordofan		1	1	5	1	1				8				1																	1	19	19
White Nile	4	1	1	4	2		1																	12								25	25
commulative	39	78	112	103	87	74	46	46	67	117	113	72	83	80	63	167	0	0	0	0	135	110	65	83	39	0	72	83	65	0	94	2093	2093
Mortality
Blue Nile																																0	0
Central Darfur																																0	0
Eastern Darfur														1																		1	1
El Gezira	1	1	1	3	2	1	2	1	1			1	1	5	1	1					3		3				2		2		1	33	33
Gedaref							1				1	1	1		1							1										6	6
Kassala	1		1		1		1		3		2					1					2				1			1	3		3	20	20
Khartoum			5	1	1	2	1		1	2		1			1	3					2				2		1	1	5			29	29
Northern											1										2		1					1			2	7	7
Northern Darfur			1								1																1					3	3
Northern Kordofan																																0	0
Red Sea	1					1	1		2					1	2	1					2		1	1				3	1			17	17
River Nile					9	1					3					1					2	1	1	1			1		4			24	24
Sennar				1							1					1							1									4	4
Southern Darfur																																0	0
Southern Kordofan																																0	0
Western Darfur																																0	0
Western Kordofan							1																									1	1
White Nile							1																									1	1
commulative	3	1	8	5	13	5	8	1	7	2	9	3	2	7	5	8	0	0	0	0	13	2	7	2	3	0	5	6	15	0	6	146	146

## Sheet: August 2020
	1	2	3	4	5	6	7	8	9	10	11	12	13	14	15	16	17	18	19	20	21	22	23	24	25	26	27	28	29	30	31	commulative
Blue Nile																																0	0
Central Darfur																																0	0
Eastern Darfur																																0	0
El Gezira			1		2			1	1		3		2	1			6	2								5						24	24
Gedaref								2						1													1					4	4
Kassala					4									8																		12	12
Khartoum			28		35	31		55	24		66	30	44	86	35	72	24	31	38	57	151	59	68		28	31	106					1099	1099
Northern			4		13	6		4	4		9	16	3		6	3	4	2	3	2		1	3		4							87	87
Northern Darfur					1																											1	1
Northern Kordofan												1																				1	1
Red Sea			8		13	4			6		4			7	21		1					7										71	71
River Nile			1		2	3											26	1			2					1						36	36
Sennar																																0	0
Southern Darfur																																0	0
Southern Kordofan																																0	0
Western Darfur																																0	0
Western Kordofan																																0	0
White Nile																									5							5	5
commulative	0	0	42	0	70	44	0	62	35	0	82	47	49	103	62	75	61	36	41	59	153	67	71	0	37	37	107	0	0	0	0	1340	1340
Mortality
Blue Nile																																0	0
Central Darfur																																0	0
Eastern Darfur																																0	0
El Gezira					3			2					2				1	1				1										10	10
Gedaref																																0	0
Kassala			3						1						2					1												7	7
Khartoum					1			2	1		3						1	2		1		2			2							15	15
Northern			3		1	1		1				1	1		1		1			2			1									13	13
Northern Darfur																																0	0
Northern Kordofan									1					1											1							3	3
Red Sea			3		1	1		2			3				2	1		1														14	14
River Nile			2					1						1		1																5	5
Sennar																																0	0
Southern Darfur																																0	0
Southern Kordofan																																0	0
Western Darfur																																0	0
Western Kordofan																																0	0
White Nile						1																			1							2	2
commulative	0	0	11	0	6	3	0	8	3	0	6	1	3	2	5	2	3	4	0	4	0	3	1	0	4	0	0	0	0	0	0	69	69

## Sheet: September2020
Infection	1	2	3	4	5	6	7	8	9	10	11	12	13	14	15	16	17	18	19	20	21	22	23	24	25	26	27	28	29	30	commulative
Blue Nile																				1											1	1
Central Darfur																															0	0
Eastern Darfur																															0	0
El Gezira							3				1						2			2			2	2		1					13	13
Gedaref				4							3									1											8	8
Kassala																				1						1					2	2
Khartoum				181	24		30			43	12		3				13			12	1		12	8	2	2	3	3	4	7	360	360
Northern				3	2					3							2			2											12	12
Northern Darfur																								1							1	1
Northern Kordofan				5																2									1		8	8
Red Sea				18	3																							24			45	45
River Nile				4	1												1														6	6
Sennar																	1				1			1							3	3
Southern Darfur																	1														1	1
Southern Kordofan																													1		1	1
Western Darfur				1																											1	1
Western Kordofan																															0	0
White Nile																															0	0
commulative	1	2	3	220	35	6	40	8	9	56	27	12	16	14	15	16	37	18	19	41	23	22	37	36	27	30	30	55	35	37	927	927
Mortality
Blue Nile																															0	0
Central Darfur																															0	0
Eastern Darfur																															0	0
El Gezira				2							1																				3	3
Gedaref				1																											1	1
Kassala																															0	0
Khartoum				2																											2	2
Northern				1			1			1																					3	3
Northern Darfur																															0	0
Northern Kordofan																															0	0
Red Sea				4	1																										5	5
River Nile				1																											1	1
Sennar																															0	0
Southern Darfur																															0	0
Southern Kordofan																															0	0
Western Darfur																															0	0
Western Kordofan																															0	0
White Nile																															0	0
commulative	0	0	0	11	1	0	1	0	0	1	1	0	0	0	0	0	0	0	0	0	0	0	0	0	0	0	0	0	0	0	15	15

## Sheet: October 2020
Infection	1	2	3	4	5	6	7	8	9	10	11	12	13	14	15	16	17	18	19	20	21	22	23	24	25	26	27	28	29	30	31	commulative
Blue Nile																																0	0
Central Darfur																																0	0
Eastern Darfur																																0	0
El Gezira								1	1													1	1	1		2			1	2		10	10
Gedaref																												1				1	1
Kassala											1		6		1							1								1		10	10
Khartoum	4	1	1		7		2	2	7	2	5						11	11		4		1	7	1	3	13	5	4	24	10		125	125
Northern									1																							1	1
Northern Darfur																														1		1	1
Northern Kordofan																		1					1			1	2					5	5
Red Sea																													1			1	1
River Nile																										1						1	1
Sennar					1					1					1			1				1										5	5
Southern Darfur																																0	0
Southern Kordofan																										1						1	1
Western Darfur																						1								1		2	2
Western Kordofan																																0	0
White Nile			1																										1			2	2
commulative	4	1	2	0	8	0	2	3	9	3	6	0	6	0	2	0	11	13	0	4	0	5	9	2	3	18	7	5	27	15	0	165	165
Mortality
Blue Nile
Central Darfur
Eastern Darfur
El Gezira																							1									1
Gedaref
Kassala
Khartoum
Northern
Northern Darfur
Northern Kordofan
Red Sea
River Nile
Sennar
Southern Darfur
Southern Kordofan
Western Darfur
Western Kordofan
White Nile
commulative																																1

## Sheet: November 2020
Infection	1	2	3	4	5	6	7	8	9	10	11	12	13	14	15	16	17	18	19	20	21	22	23	24	25	26	27	28	29	30	commulative
Blue Nile													2					1	1	1											5	5
Central Darfur																															0	0
Eastern Darfur																															0	0
El Gezira	1	1	4	4	6	3	9	11	9	6	15	23	18	22	4	11	4	6	18	7	12	19	21	7	22	14	1	6	5	7	296	296
Gedaref	2					2				1			1		2	1			1	2	2	4				1				5	24	24
Kassala			1			1	1		1	1		1		1					3	1	1					2		1	3		18	18
Khartoum	43	37	31	49	27	46	50	39	61	33	35	69	98	66	115	82	139	203	264	196	116	214	189	196	174	306	216	162	214	193	3663	3663
Northern							1							2	1	5			1	1			7	1		1					20	20
Northern Darfur													2												1	1		1			5	5
Northern Kordofan									1										2						1	1		2			7	7
Red Sea					4				21				5	4	5	5	1	16	6	1				3		2	2	2			77	77
River Nile		1				2	2		1	1		4		4		2	2	1	4		1	3		5	2	5	1	6	10	1	58	58
Sennar	1								2	1	1		1	1	1			2	5	2	1	2			1		1	2	1	1	26	26
Southern Darfur										1				1					1			1			1	1		1	2		9	9
Southern Kordofan							1												2					1							4	4
Western Darfur													1							1											2	2
Western Kordofan																						1								1	2	2
White Nile			2			3	1			1				1				2	1	1	2		1	2	2	2				1	22	22
commulative	47	39	38	53	37	57	65	50	96	45	51	97	128	102	128	106	146	231	309	213	135	244	218	215	204	336	221	183	235	209	4238	4238
Mortality
Blue Nile																															0	0
Central Darfur																															0	0
Eastern Darfur																															0	0
El Gezira																1			1									1			3	3
Gedaref																				2											2	2
Kassala																															0	0
Khartoum							1									2	1	6	7		2	3	8	5	5	15	6	7	6	10	84	84
Northern																															0	0
Northern Darfur																															0	0
Northern Kordofan																															0	0
Red Sea																															0	0
River Nile														2																	2	2
Sennar																															0	0
Southern Darfur																															0	0
Southern Kordofan																															0	0
Western Darfur																															0	0
Western Kordofan																															0	0
White Nile														1						2											3	3
commulative	0	0	0	0	0	0	1	0	0	0	0	0	0	3	0	3	1	6	8	4	2	3	8	5	5	15	6	8	6	10	94	94

## Sheet: December 2020
Infection	1	2	3	4	5	6	7	8	9	10	11	12	13	14	15	16	17	18	19	20	21	22	23	24	25	26	27	28	29	30	31	commulative
Blue Nile															5		2	3														10	10
Central Darfur																																0	0
Eastern Darfur						1										1																2	2
El Gezira	5	7	11	12	11	7	5	10	16	4	8	6	4	12	9	18	15	4	9	14												187	187
Gedaref	9	4	3	1	1	4			7	6	2		13				8		54	11												123	123
Kassala	1				1	1			1	1	2	1	7	1	1				9													26	26
Khartoum	229	315	278	185	255	191	206	150	341	263	221	167	235	194	148	286	150	130	36	184												4164	4164
Northern	5	1	2	1		1						2	1		8	11	7															39	39
Northern Darfur		1													1		2															4	4
Northern Kordofan	1	8	2	4	1	1	1	2								16	1															37	37
Red Sea	15	2		7		2		6		21	3	9	6	5	2	6	7	2	2	7												102	102
River Nile	7	1	14	3	5	4		1				14	3	4	4	13	4															77	77
Sennar	6	2	1	8	2			2	3	3	1	2	1	1	3	2	4															41	41
Southern Darfur	3							1	2			1			1																	8	8
Southern Kordofan		2										1					1															4	4
Western Darfur		1									1	2				2	1															7	7
Western Kordofan		2	1		3	1			5	1	1					1		1														16	16
White Nile		3		2					2	4			3	1	1																	16	16
commulative	281	349	312	223	279	213	212	172	377	303	239	205	273	218	183	356	202	140	110	216	0	0	0	0	0	0	0	0	0	0	0	4863	4863
Mortality
Blue Nile																		2														2	2
Central Darfur																																0	0
Eastern Darfur																																0	0
El Gezira						1			2							3			2													8	8
Gedaref						1	1		1				1																			4	4
Kassala													2						2													4	4
Khartoum	6	9	10	4	6	4	1	10	16	4	3	7	14	12	12	13	9	11	8	5												164	164
Northern																																0	0
Northern Darfur																		1														1	1
Northern Kordofan																		2														2	2
Red Sea				1								1				1																3	3
River Nile																																0	0
Sennar																				1												1	1
Southern Darfur																																0	0
Southern Kordofan																																0	0
Western Darfur																																0	0
Western Kordofan																																0	0
White Nile									2											1												3	3
commulative	6	9	10	5	6	6	2	10	21	4	3	8	17	12	12	17	9	16	12	7	0	0	0	0	0	0	0	0	0	0	0	192	192

[truncated: 3 more sheets: Jan 2021, feb 2021, mar 2021]
